# Supplementary material for: Endothelial response to blood-brain barrier disruption in the human brain
Source: JCI Insight. 2024 Dec 26;10(4):e187328. doi: 10.1172/jci.insight.187328 (PMC11949064; doi:10.1172/jci.insight.187328)
Supplement: Supporting data values [file jciinsight-10-187328-s275.xlsx]

## Sheet: Figure 5A
	End of Sonication to Gd Injection Time (min)	% T1 Enhancement
	103	38.64
	90	16.8039
	81	25.1041
	6	45.9722
	152	12.7114
	4	48.7183
	35	38.622
	6	24.1974
	7	43.9583
	4	69.8781
	6	60.9687
	6	63.4769
	69	23.1899
	7	55.5667
	12	37.9669
	5	46.0162
	5	45.7138
	7	75.4792
	6	51.4327

## Sheet: Figure 5C
	Patient #	%Volume Enhancement Late Sonicated	%Volume Enhancement Early Sonicated
	Patient 1	80.69	30.41
	Patient 2	65.1	21.18
	Patient 3	55.87	9.01
	Patient 4	83.69	39.02
	Patient 5	54.79	23.69
	Patient 6	54.76	11.71
	Patient 7	46.89	21.28
	Patient 8	68.07	31.23
	Patient 9	73.07	22.13

## Sheet: Figure 6B
	Patient ID	Tissue Biopsy	Blood Vessel #	Basal Caveolae	Luminal Caveolae
	01-01-117	Non Sonicated	BV1	8	1
	01-01-117	Non Sonicated	BV2	9	2
	01-01-117	Non Sonicated	BV3	4	0
	01-01-117	Non Sonicated	BV5	15	1
	01-01-117	Non Sonicated	BV6	12	4
	01-01-117	Non Sonicated	BV7	6	1
	01-01-117	Non Sonicated	BV8	9	1
	01-01-117	Non Sonicated	BV9	23	7
	01-01-117	Non Sonicated	BV10	33	6
	01-01-117	Non Sonicated	BV11	27	8
	01-01-117	Late Sonicated	BV8	27	6
	01-01-117	Late Sonicated	BV9	15	4
	01-01-117	Late Sonicated	BV10	9	1
	01-01-117	Late Sonicated	BV1	4	0
	01-01-117	Late Sonicated	BV2	12	0
	01-01-117	Late Sonicated	BV4	28	1
	01-01-117	Late Sonicated	BV6	17	0
	01-01-117	Late Sonicated	BV7	9	2
	01-01-117	Early Sonicated	BV7	15	1
	01-01-117	Early Sonicated	BV8	23	1
	01-01-117	Early Sonicated	BV9	6	2
	01-01-117	Early Sonicated	BV1	8	2
	01-01-117	Early Sonicated	BV2	2	2
	01-01-117	Early Sonicated	BV4	7	1
	01-01-117	Early Sonicated	BV5	9	1
	01-01-117	Early Sonicated	BV6	12	1
	01-01-109	Non Sonicated	BV10	8	2
	01-01-109	Non Sonicated	BV12	6	0
	01-01-109	Late Sonicated	BV2	3	0
	01-01-109	Late Sonicated	BV4	11	1
	01-01-109	Late Sonicated	BV5	7	2
	01-01-109	Late Sonicated	BV6	1	0
	01-01-109	Late Sonicated	BV7	8	0
	01-01-109	Early Sonicated	BV1	9	0
	01-01-109	Early Sonicated	BV2	3	0
	01-01-109	Early Sonicated	BV3	14	1
	01-01-109	Early Sonicated	BV4	3	0
	01-01-106	Non Sonicated	BV3	19	1
	01-01-106	Non Sonicated	BV4	28	4
	01-01-106	Non Sonicated	BV5	11	4
	01-01-106	Non Sonicated	BV6	6	2
	01-01-106	Non Sonicated	BV7	6	1
	01-01-106	Late Sonicated	BV6	4	1
	01-01-106	Late Sonicated	BV7	1	3
	01-01-106	Late Sonicated	BV8	1	0
	01-01-106	Late Sonicated	BV1	15	1
	01-01-106	Late Sonicated	BV2	3	1
	01-01-106	Late Sonicated	BV3	10	2
	01-01-106	Late Sonicated	BV4	1	2
	01-01-106	Late Sonicated	BV5	14	1
	01-01-106	Early Sonicated	BV1	2	1
	01-01-106	Early Sonicated	BV2	6	2
	01-01-106	Early Sonicated	BV1	4	0
	01-01-106	Early Sonicated	BV11	2	2
	01-01-106	Early Sonicated	BV12	3	0
	01-01-106	Early Sonicated	BV14	12	1

## Sheet: Figure 7B
	Patient ID	Tissue Biopsy	Blood Vessel #	Vacuoles	Vacuoles:Endothelial Cytoplasmic Cross Sectional Surface Area
	01-01-117	Non Sonicated	BV1	3	0.112672
	01-01-117	Non Sonicated	BV2	3	0.467654
	01-01-117	Non Sonicated	BV3	0	0
	01-01-117	Non Sonicated	BV5	3	0.262123
	01-01-117	Non Sonicated	BV6	2	0.421319
	01-01-117	Non Sonicated	BV7	6	0.788644
	01-01-117	Non Sonicated	BV8	1	0.114207
	01-01-117	Non Sonicated	BV9	2	0.138169
	01-01-117	Non Sonicated	BV10	2	0.143379
	01-01-117	Non Sonicated	BV11	3	0.196502
	01-01-117	Late Sonicated	BV8	2	0.10805
	01-01-117	Late Sonicated	BV9	7	0.310504
	01-01-117	Late Sonicated	BV10	0	0
	01-01-117	Late Sonicated	BV1	4	0.787402
	01-01-117	Late Sonicated	BV2	7	0.572644
	01-01-117	Late Sonicated	BV4	15	0.654479
	01-01-117	Late Sonicated	BV6	8	1.21636
	01-01-117	Late Sonicated	BV7	0	0
	01-01-117	Early Sonicated	BV7	0	0
	01-01-117	Early Sonicated	BV8	1	0.0657592
	01-01-117	Early Sonicated	BV9	5	1.03242
	01-01-117	Early Sonicated	BV1	1	0.0777968
	01-01-117	Early Sonicated	BV2	2	0.403959
	01-01-117	Early Sonicated	BV4	2	0.202532
	01-01-117	Early Sonicated	BV5	3	0.237605
	01-01-117	Early Sonicated	BV6	3	0.093055
	01-01-109	Non Sonicated	BV10	3	0.412825
	01-01-109	Non Sonicated	BV12	2	0.213767
	01-01-109	Late Sonicated	BV2	21	3.01767
	01-01-109	Late Sonicated	BV4	22	3.64903
	01-01-109	Late Sonicated	BV5	7	1.4
	01-01-109	Late Sonicated	BV6	12	2.456
	01-01-109	Late Sonicated	BV7	9	1.17493
	01-01-109	Early Sonicated	BV1	5	1.03477
	01-01-109	Early Sonicated	BV2	19	1.43429
	01-01-109	Early Sonicated	BV3	13	1.47778
	01-01-109	Early Sonicated	BV4	7	1.47059
	01-01-106	Non Sonicated	BV3	1	0.0888415
	01-01-106	Non Sonicated	BV4	0	0
	01-01-106	Non Sonicated	BV5	0	0
	01-01-106	Non Sonicated	BV6	4	0.468274
	01-01-106	Non Sonicated	BV7	1	0.063857
	01-01-106	Late Sonicated	BV6	1	0.166667
	01-01-106	Late Sonicated	BV7	5	0.185316
	01-01-106	Late Sonicated	BV8	1	0.486618
	01-01-106	Late Sonicated	BV1	8	1.98906
	01-01-106	Late Sonicated	BV2	5	0.879353
	01-01-106	Late Sonicated	BV3	2	0.523149
	01-01-106	Late Sonicated	BV4	4	0.677851
	01-01-106	Late Sonicated	BV5	13	2.24486
	01-01-106	Early Sonicated	BV1	2	0.188768
	01-01-106	Early Sonicated	BV2	6	1.0582
	01-01-106	Early Sonicated	BV1	6	1.17763
	01-01-106	Early Sonicated	BV11	9	2.24495
	01-01-106	Early Sonicated	BV12	6	0.949367
	01-01-106	Early Sonicated	BV14	5	0.536711
